# Supplementary material for: Single‐Cell Dissection Reveals Immune Dysregulation After CD5 or CD7‐Directed Chimeric Antigen Receptor T‐Cell Therapy
Source: Adv Sci (Weinh). 2025 Nov 25;13(8):e09259. doi: 10.1002/advs.202509259 (PMC12884813; doi:10.1002/advs.202509259)
Supplement: Supplementary file 2 — Supplemental Table [file ADVS-13-e09259-s001.zip]

Archive with 13 entries (13 files):
- Table S5.xlsb
- Table S6.xlsb
- Table S7.xlsb
- Table S8.xlsb
- Table S9.xlsb
- Table S10.xlsb
- Table S11.xlsb
- Table S12.xlsb
- Table S13.xlsb
- Table S1.xlsb
- Table S2.xlsb
- Table S3.xlsb
- Table S4.xlsb
